# Supplementary material for: Lipogenic enzyme FASN promotes mutant p53 accumulation and gain-of-function through palmitoylation
Source: Nat Commun. 2025 Feb 19;16:1762. doi: 10.1038/s41467-025-57099-9 (PMC11839913; doi:10.1038/s41467-025-57099-9)
Supplement: Supplementary file 3 — Supplementary Data 1 [file 41467_2025_57099_MOESM3_ESM.xls]

## Sheet: Sheet1
Supplementary Data 1
The potential mutp53-interacting proteins identified by co-IP followed by LC-MS/MS analysis
Potential		Number of peptides
p53-interacting proteins	Con	wtp53	mutp53 (175H)
P53	1	205	207
HSP7C	12	34	68
HS90B	17	38	52
TBB5	11	46	49
BIP	11	32	37
HS71A	6	22	31
TCPD	4	28	31
TCPQ	0	36	30
PLEC	1	16	29
TCPB	0	39	28
TCPG	0	29	28
TCPA	0	31	25
DNJA1	0	6	24
TCPH	1	25	23
TCPE	0	23	22
FLNA	1	11	21
EFTU	4	16	20
HS90A	7	11	20
FASN	1	0	20
UBP7	0	19	19
HNRH1	1	17	19
NUCL	4	16	19
BAG2	0	4	18
TCPZ	0	25	17
DNJC7	0	0	17
RS3	4	17	14
PABP1	3	14	14
RS27A	6	15	13
BAG6	0	0	12
RS2	2	12	10
HNRPM	0	12	10
EZRI	3	15	10
HNRPK	0	15	10
RL7A	0	5	10
AHSA1	0	3	10
RS14	2	9	9
ALDOA	2	10	9
PSMD2	0	7	9
RS16	1	5	8
DNJA2	0	3	8
ENPL	1	8	7
PCNA	1	10	7
PYR1	1	6	7
PCBP1	0	5	7
TIF1B	0	8	7
CSK21	0	6	7
RL13A	0	4	7
RUVB1	0	6	7
HNRPC	1	7	6
RL3	1	9	6
RS3A	0	5	6
MDHM	2	5	6
RL30	1	4	6
RS6	0	4	6
RL4	1	3	6
DJB11	0	3	6
CDC37	1	2	6
PSA7	0	3	6
PPP6	0	0	6
MDM4	0	9	5
EF1D	1	9	5
LEG1	1	7	5
PGK1	1	6	5
HSPB1	0	3	5
CAPR1	0	2	5
HS105	0	4	5
PRS4	0	4	5
RS13	1	3	5
PRS8	0	5	5
RS17	0	5	5
RS12	0	5	5
RL7	0	4	5
PSB5	1	4	5
RL18	0	2	5
GARS	0	3	5
MDM2	0	17	4
ILF3	1	4	4
RS4X	1	7	4
RL12	1	6	4
RL5	0	10	4
RL13	0	5	4
RS27	1	2	4
KPLCE	1	2	4
HNRPF	1	2	4
RS15A	0	4	4
PDIA6	0	6	4
RL27	1	2	4
RL23A	1	2	4
PRS7	1	5	4
TKT	1	5	4
HMGB1	0	3	4
TBB3	0	3	4
RL8	0	3	4
IF4A3	0	5	4
RBM14	0	4	4
PRS6B	0	4	4
HUTH	1	1	4
RL10	0	3	4
XRCC6	0	4	4
TEBP	0	1	4
PSA1	0	3	4
PSMD3	0	3	4
IMA1	0	2	4
TBB6	0	0	4
PDP1	0	1	4
SRSF6	0	1	4
