# Supplementary material for: Lipogenic enzyme FASN promotes mutant p53 accumulation and gain-of-function through palmitoylation
Source: Nat Commun. 2025 Feb 19;16:1762. doi: 10.1038/s41467-025-57099-9 (PMC11839913; doi:10.1038/s41467-025-57099-9)
Supplement: Supplementary file 6 — Source data [file 41467_2025_57099_MOESM6_ESM.xlsx]

## Sheet: Fig 1
												FASN
												Actin
												Nuclear								Cytoplasmic
											SK-BR3	52	67	34	41	38	47	55	57		16	25	11	18	14	12	20	17
											HCT116 p53 R248W/-	50	55	51	29	36	35	21	40		9	5	11	7.5	17	30	14	18

## Sheet: Fig 3
						Con	4h	96	70	88
							8h	48	55	62
							12h	55	38	20
						FASN KO	4h	66	57	50
							8h	36	23	42
							12h	10	7	25
						R175H	4h	95	74	84
							8h	77	65	56
							12h	30	53	58
						4CS	4h	62	50	58
							8h	28	44	37
							12h	24	15	11

## Sheet: Fig 4 
									Con-siRNA						ZDHHC3-siRNA#1						ZDHHC3-siRNA#2
								SK-BR3	1.04	0.98	0.95	1.01	0.95	1.07	0.14	0.16	0.12	0.11	0.21	0.13	0.21	0.16	0.23	0.24	0.15	0.16
								MDA-MB468	1.03	0.98	1.01	0.94	0.99	1.05	0.13	0.11	0.08	0.15	0.12	0.11	0.23	0.25	0.31	0.22	0.19	0.18
									Con-siRNA						ZDHHC17-siRNA#1						ZDHHC17-siRNA#2
								SK-BR3	1.03	0.96	0.94	1.04	0.97	1.06	0.12	0.15	0.16	0.1	0.14	0.11	0.11	0.13	0.11	0.09	0.08	0.11
								MDA-MB468	1.02	0.96	0.92	1.06	0.97	1.07	0.11	0.14	0.15	0.16	0.08	0.07	0.11	0.16	0.15	0.16	0.17	0.12

## Sheet: Fig 5
Fig. 5a		Con						FASN KO#1						FASN KO#2
SK-BR3	Con	1.03	0.98	1.04	0.95	1.02	0.98	0.33	0.31	0.27	0.32	0.33	0.41	0.28	0.22	0.31	0.25	0.23	0.27
	p53KO#1	0.25	0.24	0.29	0.33	0.29	0.28	0.28	0.22	0.25	0.2	0.19	0.23	0.2	0.27	0.19	0.2	0.18	0.24
	p53KO#2	0.27	0.33	0.27	0.25	0.21	0.27	0.18	0.18	0.26	0.2	0.23	0.25	0.28	0.18	0.23	0.19	0.17	0.18
Fig.5b		shRNA Con						FASN shRNA#1						FASN shRNA#2
	MDA-MB468-shRNA con	1.05	0.94	0.92	1.04	1.06	0.99	0.585	0.611	0.559	0.494	0.572	0.728	0.689	0.572	0.468	0.624	0.455	0.559
	MDA-MB468-p53 shRNA#1	0.38	0.34	0.33	0.37	0.36	0.43	0.33	0.26	0.27	0.28	0.29	0.28	0.3	0.25	0.38	0.25	0.27	0.32
	MDA-MB468-p53 shRNA#2	0.41	0.32	0.39	0.32	0.38	0.35	0.31	0.33	0.27	0.31	0.25	0.29	0.34	0.3	0.31	0.26	0.28	0.29
	LS1034-shRNA con	1.04	1.04	0.94	0.98	0.92	1.08	0.47	0.49	0.38	0.41	0.36	0.39	0.45	0.44	0.39	0.41	0.32	0.46
	LS1034-p53 shRNA#1	0.36	0.33	0.35	0.38	0.29	0.33	0.207	0.324	0.22	0.279	0.252	0.279	0.252	0.198	0.297	0.315	0.288	0.261
	LS1034-p53 shRNA#2	0.37	0.32	0.33	0.39	0.41	0.35	0.252	0.243	0.297	0.288	0.261	0.333	0.261	0.324	0.351	0.234	0.198	0.36
Fig. 5c		shRNA Con						FASN shRNA#1						FASN shRNA#2
HCT116	p53 R248W/-	1.03	1.08	0.94	0.92	1.02	1.01	0.31	0.36	0.25	0.31	0.22	0.32	0.3	0.31	0.26	0.29	0.27	0.25
	p53-/-	0.33	0.32	0.26	0.24	0.32	0.29	0.22	0.3	0.25	0.2	0.24	0.19	0.21	0.22	0.24	0.26	0.24	0.2
	p53+/+	0.11	0.12	0.12	0.09	0.15	0.08	0.0396	0.0504	0.0648	0.0864	0.0612	0.0792	0.045	0.045	0.075	0.06	0.09	0.06
MEF	p53 172/172	1.02378	0.910532	1.01699	1.094	0.899207	1.05549	0.550849	0.442129	0.503737	0.539977	0.449377	0.529105	0.550849	0.532729	0.529105	0.514609	0.554473	0.500113
	p53-/-	0.242356	0.221971	0.217441	0.231031	0.208381	0.237826	0.188381	0.164405	0.17667	0.167995	0.178935	0.192525	0.153477	0.167429	0.157463	0.181382	0.195334	0.163443
	p53+/+	0.01812	0.02718	0.015855	0.024915	0.03171	0.020385	0.01427	0.011099	0.009513	0.015855	0.012684	0.011099	0.017441	0.01427	0.012684	0.015855	0.009513	0.01427
															Fig. 5f
Fig. 5 d		Con						FASN
SK-BR3	Con	1.05	0.93	0.88	1.11	0.9	1.13	3.26	3.33	3.63	2.95	3.25	3.15
	p53KO #1	0.28	0.35	0.31	0.24	0.32	0.28	0.42	0.47	0.41	0.52	0.46	0.53
	p53KO #2	0.25	0.26	0.33	0.32	0.3	0.36	0.38	0.41	0.55	0.49	0.47	0.48
HCT116	p53 R248W/-	1.04	0.98	1.04	0.92	0.93	1.09	2.26	2.59	2.12	1.89	1.96	2.09
	p53-/-	0.29	0.33	0.38	0.35	0.36	0.25	0.49	0.48	0.51	0.43	0.44	0.61
	p53+/+	0.09	0.06	0.11	0.15	0.08	0.12	0.17	0.18	0.2	0.15	0.16	0.19
Fig. 5e		Con										FASN KO#1										FASN KO#2
SK-BR3	Con	0.58	0.48	0.51	0.28	0.46	0.21	0.39	0.44	0.5	0.47	0.17	0.15	0.13	0.07	0.05	0.14	0.13	0.11	0.12	0.08	0.13	0.2	0.16	0.09	0.05	0.11	0.13	0.09	0.11	0.14
	p53KO #1	0.12	0.07	0.09	0.06	0.06	0.1	0.12	0.09	0.11	0.08	0.03	0.12	0.14	0.08	0.05	0.11	0.09	0.06	0.05	0.04	0.12	0.13	0.06	0.07	0.03	0.1	0.06	0.05	0.07	0.08
	p53KO #2	0.1	0.12	0.08	0.05	0.07	0.11	0.09	0.09	0.06	0.12	0.11	0.06	0.09	0.12	0.05	0.12	0.06	0.08	0.07	0.05	0.04	0.15	0.11	0.07	0.12	0.08	0.06	0.08	0.05	0.04
Fig. 5h		Con-shRNA										FASN shRNA#1										FASN shRNA#2
HCT116	p53 R248W/-	0.82	0.62	0.56	0.67	0.49	0.53	0.62	0.73	0.55	0.66	0.17	0.22	0.15	0.33	0.11	0.26	0.22	0.18	0.14	0.26	0.22	0.18	0.14	0.31	0.29	0.32	0.18	0.14	0.19	0.17
	p53-/-	0.23	0.17	0.18	0.26	0.14	0.15	0.19	0.23	0.17	0.18	0.14	0.13	0.12	0.11	0.13	0.19	0.13	0.11	0.09	0.14	0.14	0.16	0.1	0.1	0.15	0.14	0.14	0.11	0.15	0.12
	p53+/+	0.07	0.08	0.07	0.08	0.06	0.06	0.08	0.1	0.06	0.09	0.06	0.04	0.04	0.05	0.06	0.05	0.03	0.05	0.06	0.06	0.05	0.06	0.03	0.06	0.06	0.03	0.04	0.03	0.05	0.07
Fig. 5l

## Sheet: Fig 6
Fig. 6a	TVB (uM)	0						20						40
SK-BR3	Con	1.08	0.98	0.87	0.95	1.14	0.98	0.57	0.64	0.43	0.54	0.48	0.5	0.28	0.31	0.17	0.29	0.26	0.35
	p53KO#1	0.37	0.28	0.29	0.33	0.26	0.41	0.357	0.2975	0.2295	0.272	0.2635	0.187	0.301	0.1462	0.2752	0.2494	0.1806	0.2838
	p53KO#2	0.33	0.25	0.39	0.27	0.35	0.31	0.252	0.297	0.234	0.333	0.216	0.279	0.207	0.306	0.261	0.216	0.297	0.162
Fig. 6b	TVB (uM)	0						20						40
	MDA-MB468-shRNA con	0.98	1.02	0.96	1.03	0.99	1.02	0.735	0.6475	0.8225	0.6825	0.7	0.7525	0.38	0.44	0.34	0.54	0.36	0.28
	MDA-MB468-p53 shRNA#1	0.28	0.36	0.25	0.31	0.33	0.37	0.24	0.21	0.34	0.27	0.25	0.3	0.33	0.203	0.2465	0.24	0.203	0.27
	MDA-MB468-p53 shRNA#2	0.33	0.29	0.35	0.34	0.3	0.27	0.33	0.22	0.19	0.35	0.23	0.24	0.1885	0.261	0.28	0.2755	0.232	0.2175
	LS1034-shRNA con	0.96	1.08	0.93	1.02	0.97	1.04	0.63	0.72	0.71	0.64	0.66	0.69	0.43	0.4	0.56	0.42	0.49	0.47
	LS1034-p53 shRNA#1	0.39	0.41	0.33	0.37	0.35	0.34	0.372	0.336	0.37	0.324	0.35	0.396	0.3168	0.3348	0.2808	0.3024	0.288	0.2484
	LS1034-p53 shRNA#2	0.45	0.39	0.36	0.38	0.42	0.37	0.37	0.3795	0.391	0.41	0.345	0.4025	0.36	0.2808	0.3456	0.324	0.4	0.297
Fig. 6c	TVB (uM)	0						20						40
HCT116	p53 R248W/-	1.11	0.93	0.94	0.96	1.13	0.93	0.53	0.61	0.48	0.44	0.51	0.63	0.18	0.28	0.34	0.39	0.37	0.25
	p53-/-	0.33	0.35	0.26	0.29	0.25	0.34	0.24	0.34	0.31	0.22	0.28	0.33	0.15	0.19	0.22	0.29	0.24	0.26
	p53+/+	0.11	0.1	0.08	0.09	0.12	0.11	0.13	0.1	0.09	0.06	0.11	0.04	0.04	0.05	0.06	0.1	0.08	0.06
MEF	p53 172/172	1.0629	1.16322	0.797771	0.926752	1.00796	1.0414	0.609076	0.726115	0.690287	0.742834	0.654459	0.618631	0.384873	0.446656	0.463376	0.313535	0.442197	0.375318
	p53-/-	0.21258	0.267516	0.234076	0.248408	0.250796	0.219745	0.220103	0.233718	0.220103	0.201951	0.238256	0.217834	0.197771	0.243631	0.220701	0.206369	0.189172	0.209236
	p53+/+	0.02	0.03	0.02	0.01	0.03	0.04	0.01	0.01	0.02	0.02	0.02	0.02	0.01	0.02	0.01	0.01	0.02	0.01
Fig. 6e	p53 KO-Con	0	3	6	9	12	15	18	22	p53 KO-con-TVB	0	3	6	9	12	15	18	22	p53 KO#1 Con	0	3	6	9	12	15	18	22	p53 KO#1-TVB	0	3	6	9	12	15	18	22
		51.6375	57.434	70	107.911	176.157	235.468	313.6	336.2		52.272	53.24	56.7	68.479	39.546	60.306	91.2925	122.786		27.5625	27.5625	31.487	33.212	37.6	46.746	58.725	78.75		31.768	33.462	33.462	34.2225	34.2225	45.864	53.24	77.5
		38.88	38.88	40.824	56	72.6	128.576	190.125	273.8		53.958	53.958	55.016	75.843	50.8475	76.7295	90.396	111.012		31.487	33.212	34.983	38.4	42.336	45.3005	64.512	85.6745		24.5025	24.5025	20.25	20.25	31.104	32.856	48.9985	76.25
		50.8475	68.4285	75	83.232	100.602	133.2	225	281.25		38.663	38.663	41.454	50.784	42.336	66.0275	72.828	102.343		33.934	35.7435	35.7435	38.4	43.218	52.9	63.36	79.768		23.275	23.275	21.964	20.691	25.3265	23.275	48.6	68.75
		44.5465	48.074	48.074	60.0925	126.711	211.865	346.8	444.36		49.6125	51.842	60.025	77.064	74.1285	98.784	102.343	122.793		33.462	35.2	36.982	39.69	46.464	58.5385	68.75	85.6745		32.1715	32.1715	32.1715	30.456	30.456	32.856	46.464	52.65
		36.504	37.6	37.6	62.208	84.27	148.838	205.8	305.942		39.69	41.6025	52.272	59.904	52.9	46.575	61.056	80.631		19.602	19.602	21.386	21.386	24.624	31.1805	51.842	63.36		19.456	17.1	17.1	25.725	28.512	29.16	32.856	54.675
		35.7435	38.4	55.225	65	91.2925	125.087	160.2	414.05		23.8875	25.272	27.38	24.5	18.432	29.4335	41.454	68.75		26.6955	26.6955	26.6955	27.38	31.1805	39.69	55.016	70		35.301	38.663	43.4515	47.5875	50.784	57.6	65	71.5275
		31.768	31.768	34.983	37.6	57.7125	116.058	156.775	226.148		31.046	31.768	37.926	35.2	31.941	45.496	49.368	78.416		23.12	23.698	23.698	25.725	30.118	36.504	50.336	75.429		23.275	25.272	17.1	16.2	24.5	31.768	48.6	57.132
		26.95	21.142	32.49	40	68.77	173.4	229.992	301.806		28.0645	28.749	31.941	42.527	43.4515	70.227	61.056	80.0565		21.78	21.78	21.78	24.276	29.16	44.5465	62.422	91.2925		25.1125	19.602	16.2	16.2	23.8875	33.6	48.6	57.434
		41.6	46.746	59.643	89.888	111.925	155.682	205.768	290.521		34.4	36.982	37.8225	39.69	43.4515	48.6	48.6	80.0565		29.4335	29.4335	30.118	34.983	36.8	36.8	45.496	63.36		28.0645	28.0645	28.0645	28.749	33.462	36	43.4515	60.025
		36	45.3005	49.368	69.629	89.888	121.104	179.562	254.634		30.324	31.768	34.2225	40.344	47.1495	52.65	61.852	93.312		31.768	31.768	33.462	36	39.5035	51.304	60.7475	83.824		31.046	31.046	31.046	32.49	32.49	33.212	48.4	64.512
Fig. 6f			Fig. 6h
					Con						TVB
			SK-BR3	Con	48.8462	53.2934	74.1007	57.8778	55.7491	61.4887	22.6034	25.1846	22.9462	30.973	27.1538	18.1761
				p53 KO #1	19.2676	20.2989	18.6306	18.4337	25.6034	28.3929	15.7	10.758	15.8647	14.0625	14.9068	12
	R248W																		p53-/-																		p53+/+
Fig. 6j	Con	0	3	6	9	12	15	18	22	TVB	0	3	6	9	12	15	18	22	Con	0	3	6	9	12	15	18	22	TVB	0	3	6	9	12	15	18	22	Con	0	4	7	10	13	16	19	21	TVB	0	4	7
		43.4515	57.7125	96.9105	182.648	270	403.971	492.993	755.634		51.6375	59.248	67.968	83.824	112.091	158.438	200.9	248.368		34.983	37.6	50.8475	73.2305	91.2925	146.072	173.4	233.438		56.3295	63.6265	67.5	66.0275	76.7295	82.472	122.4	158.438		30.118	30.118	28.749	31.046	36	42.336	53.6625	62.9565		23.8875	27.864	30.118
		22.869	37.2645	51.304	96.9105	204.768	321.513	464.788	622.913		32.1715	40	48.9985	66.27	99.825	146.853	208.25	253.125		45.864	58.19	73.75	90.396	111.012	135	157.696	214.242		36.504	39.2	47.432	62.208	75.429	89.888	149.504	190.44		25.725	30.8025	33.934	48.074	59.7375	72.576	92.697	104.363		28.512	30.8025	30.456
		31.768	43.218	63.36	89.888	180.336	254.144	368.475	516.096		31.487	36.1	44.8	62.775	96.9105	121.838	163.84	210.7		33.462	36	45.3005	53.6625	73.75	94.77	124.2	166.093		33.5405	38.025	64.512	91.854	90.584	107.387	148.838	161.448		26.6805	26.6805	28.322	30.625	39.71	53.802	65.8125	81.634		27.38	28.0645	29.4335
		23.8875	31.941	60.7475	112.091	206.681	323.783	460.275	616.512		36	48.6	56.3295	74.1285	95.2875	106.624	126	158.438		45.496	61.056	68.75	82.8655	111.012	135	142.884	169.884		30.324	39.2	61.056	72.5	97.216	109.33	115.2	147.875		36.8	38.663	40.572	43.4515	51.842	66.25	89.2375	97.216		29.602	34.2225	36.8
		28.0645	36.504	46.746	97.686	147.456	236.25	351.31	497.664		46.464	65	68.75	81.461	111.392	147.875	161.604	191.1		34.983	39.2	55.016	63.36	91.854	130.235	155.648	223.818		28.0645	34.2225	38.4	67.228	79.768	98.3125	111.012	136.462		32.1715	32.1715	32.1715	34.656	49.923	72.5	90.396	99.825		30.118	34.2225	34.983
		30.8025	45.3005	70	113.133	147.456	250.312	393.348	721.287		24.624	34.4	42.336	59.904	81.461	111.012	156.816	207.36		25.725	31.487	42.4	50.8475	56.144	81.9315	101.338	148.838		25.272	32.7015	46.464	64.827	82.8655	93.775	131.4	164.775		21.964	21.964	23.8875	25.272	36	53.958	90.75	105.056		23.8875	26.3375	27.5625
		22.542	28.749	38.4	70.8295	110.466	156.325	355.008	550		30.324	36.8	41.1845	55.016	70	97.47	107.387	166.093		20.1465	27.864	38.4	51.304	79.768	92.2625	114.376	163.35		25.272	30.324	46.464	63.6265	82.8655	107.648	126	152.1		22.6625	22.6625	24.624	26.011	27.38	43.56	55.225	68.75		30.324	34.2225	34.2225
		23.04	26.136	41.8275	69.8625	149.916	287.086	434.752	611.104		33.462	37.6	48.074	68.75	79.768	98.3125	134.54	166.888		25.272	31.941	36	55.016	73.75	109.33	136.462	211.722		31.1805	36	47.432	50.8475	40.3065	60.016	101.124	169		23.8875	25.92	25.92	28.0645	36.8	50.336	64.061	93.312		26.568	27.216	27.216
		46.575	53.016	66.25	93.775	153.6	251.256	377.196	542.626		30.118	31.487	32.856	48.9985	66.816	94.77	121.104	232.73		38.4	38.4	44.1	49.368	60.7475	89.888	104.363	158.438		34.4	36	36.8	45.3005	57.132	79.768	115.2	178.538		27.38	27.38	30.324	33.462	38.4	46.746	56.7	70.272		38.808	40.678	46.575
		34.2225	49.6125	62.208	82.8655	126	239.062	336.2	518.94		28.175	28.175	37.2645	50.8475	73.75	103.488	146.853	221.154		30.8025	30.8025	33.212	36.8	40.344	58.19	118.354	156.325		34.2225	34.2225	37.8225	44.376	55.016	81.461	117	152.46		26.568	26.568	27.216	31.768	35.7435	42.025	51.304	60.306		29.602	31.941	35.2
Fig. 6l	172/172 con	110	1			Null con	170	1			WT con	398	0		Fig. 6k
	172/172 con	155	1			Null con	198	1			WT con	400	0
	172/172 con	144	1			Null con	99	1			WT con	332	0
	172/172 con	118	1			Null con	160	1			WT con	332	0
	172/172 con	133	1			Null con	120	1			WT con	255	0
	172/172 con	132	1			Null con	145	1			WT con	245	0
	172/172 con	104	1			Null con	122	1			WT con	245	0
	172/172 con	136	1			Null con	150	1			WT con	221	0
	172/172 con	159	1			Null con	220	1			WT con	208	0
	172/172 con	187	1			Null con	116	1			WT con	216	0
	172/172 con	124	1			Null con	163	1			WT con	216	0
	172/172 con	201	1			Null con	158	1			WT con	158	0
	172/172 con	185	1			Null con	108	1			WT con	158	0
	172/172 con	188	1			Null con	159	1			WT con	158	0
	172/172 con	211	1			Null con	142	1			WT con	155	0
	172/172 con	177	1			Null con	150	1			WT con	155	0
	172/172 con	149	1			Null con	239	1			WT con	155	0
	172/172 con	156	1			Null con	154	1			WT con	138	0
	172/172 con	144	1			Null con	148	1			WT con	144	0
	172/172 TVB	133		1		Null con	133	1			WT con	169	0
	172/172 TVB	139		1		Null con	157	1			WT TVB	398		0
	172/172 TVB	129		1		Null con	160	1			WT TVB	400		0
	172/172 TVB	232		1		Null TVB	97		1		WT TVB	332		0
	172/172 TVB	157		1		Null TVB	119		1		WT TVB	332		0
	172/172 TVB	163		1		Null TVB	120		1		WT TVB	332		0
	172/172 TVB	361		1		Null TVB	129		1		WT TVB	245		0
	172/172 TVB	129		1		Null TVB	134		1		WT TVB	245		0
	172/172 TVB	168		1		Null TVB	222		1		WT TVB	216		0
	172/172 TVB	282		1		Null TVB	270		1		WT TVB	216		0
	172/172 TVB	206		1		Null TVB	204		1		WT TVB	216		0
	172/172 TVB	220		1		Null TVB	171		1		WT TVB	216		0
	172/172 TVB	168		1		Null TVB	147		1		WT TVB	166		0
	172/172 TVB	206		1		Null TVB	245		1		WT TVB	166		1
	172/172 TVB	149		1		Null TVB	212		1		WT TVB	166		0
	172/172 TVB	210		1		Null TVB	119		1		WT TVB	166		0
	172/172 TVB	197		1		Null TVB	149		1		WT TVB	155		0
	172/172 TVB	166		1		Null TVB	154		1		WT TVB	155		0
						Null TVB	183		1		WT TVB	252		0
						Null TVB	216		1		WT TVB	301		0
											WT TVB	244		0
											WT TVB	159		0
[truncated: 5 more columns]

## Sheet: Fig 7
Fig. 7a
TVB (uM)		0						20						40
	R175H	105	94	101	104	93	103	50	47	44	44	53	51	18	12	22	23	15	19
	R248Q	103	95	102	98	101	101	71	66	68	63	74	62	27	24	33	35	20	18
	R282W	105	99	96	96	103	101	55	62	49	56	65	70	25	33	19	36	21	29
	WT #1	103	94	103	95	104	101	93	90	94	91	88	97	80	96	80	95	97	85
	WT #2	106	98	96	104	92	104	93	90	88	92	99	95	78	87	89	98	100	84
	WT #3	104	102	94	96	102	102	93	96	91	93	97	87	90	82	88	98	97	80
Fig. 7b
Fig. 7c
TVB (uM)		0						20						40
	R175H	105	92	103	95	102	103	57	48	52	44	58	42	20	25	17	29	16	22
	R175H p53 KO	91	104	105	94	101	105	94	88	90	97	95	94	90	92	96	88	84	92
	R248Q	102	94	104	96	101	103	67	73	60	65	56	77	33	27	39	45	32	37
	R248Q p53 KO	101	94	105	97	102	101	86	95	99	97	88	92	88	83	89	96	97	90
	R282W	107	96	97	98	98	104	56	66	59	69	53	70	22	28	27	20	17	26
	R282W p53 KO	96	101	103	95	103	102	95	90	93	94	90	96	85	87	94	88	96	86

## Sheet: Supplementary Fig 2
	FASN	Con						KO #1						KO #2
Supplementary Fig.2a	SK-BR3	1.11	1.04	1.02	0.98	0.88	0.97	0.89	0.94	0.91	0.88	1.03	1.01	1.11	1.09	1.04	0.98	0.87	0.92
Supplementary Fig.2b
	FASN shRNA	Con						#1						#2
	SK-BR3	1.07	0.99	0.98	0.96	1.02	0.98	1.11	1.12	0.98	0.88	0.94	0.95	0.99	1.04	1.11	0.95	0.89	0.93
	MDA-MB-468	1.05	0.98	0.93	1.02	1.06	0.96	0.89	0.94	0.99	1.04	1.02	0.92	0.95	0.88	0.87	1.03	0.96	0.91
	HCT 248w/-	1.08	0.97	0.89	0.92	1.02	1.12	0.88	0.87	0.93	0.97	0.91	1.09	1.03	0.97	0.89	0.95	0.97	0.86
	HCT +/+	1.11	1.02	0.96	0.93	0.96	1.02	0.89	0.94	1.01	0.88	0.93	1.01	1.03	1.09	0.98	0.89	0.94	0.98
	MEF 172H	1.05	0.94	0.98	1.04	1.01	0.98	0.95	1.04	0.98	1.05	1.11	0.95	0.88	0.92	1.02	0.99	1.05	0.87
	MEF +/+	1.08	1.06	1.01	0.89	0.92	1.04	0.97	0.88	1.01	0.94	0.97	0.92	0.91	1.11	0.89	0.95	1.02	1.05
Supplementary Fig.2c		Con						FASN
	SK-BR3	0.98	1.04	1.04	0.92	0.95	1.07	1.05	1.09	1.11	0.96	1.03	0.98
	MDA-MB-468	0.98	1.05	1.09	0.92	1.03	0.93	1.11	0.98	0.93	0.89	1.04	1.09
	HCT 248w/-	0.89	0.97	1.05	0.98	1.04	1.07	1.2	1.13	0.98	0.93	1.03	1.11
	HCT +/+	1.09	0.98	0.94	0.99	1.05	0.95	1.02	1.07	0.94	1.05	0.89	1.11

## Sheet: Supplementary Fig 3
		2-BP	0 uM						40 uM						80 uM
		SK-BR3	1.06	1.04	0.97	0.98	0.92	1.03	0.98	0.99	1.02	0.89	0.94	0.96	1.01	0.97	0.88	0.93	1.02	1.11
		MDA-MB468	0.92	0.98	1.01	1.07	1.03	0.99	0.98	0.93	1.04	1.11	0.98	0.89	0.98	1.04	1.12	0.94	0.92	1.03
		LS1034	0.95	0.94	1.03	1.06	1.03	0.99	1.02	0.95	0.94	0.93	0.97	0.96	0.96	0.97	1.01	0.96	0.98	0.96
		HCT 248w/-	1.04	1.03	0.97	0.96	0.92	0.95	0.93	1.03	1.08	1.03	0.94	0.87	0.89	0.92	1.05	1.04	0.89	0.94
		HCT +/+	1.09	0.95	0.96	0.94	1.04	1.02	0.98	0.87	1.02	0.99	1.03	0.87	0.99	1.02	0.94	0.97	1.03	1.06

## Sheet: Supplementary Fig 6
												R175H	0h	0.9	1.11	0.99
													8h	0.51	0.44	0.6
													16h	0.35	0.43	0.28
													24h	0.1	0.16	0.26
												ZDHHC3	0h	1.12	0.89	0.99
													8h	0.98	1.02	0.99
													16h	1.04	0.77	0.93
													24h	0.67	0.75	0.5
												ZDHHC17	0h	1.03	0.95	1.02
													8h	0.99	0.95	1.05
													16h	0.84	1.03	0.95
													24h	0.71	0.85	0.63

## Sheet: Supplementary Fig 7
										Con					FASN KO
									Con	0h	0.92	1.02	1.06		0h	0.96	1.01	1.03
										2h	0.28	0.46	0.36		2h	0.44	0.36	0.5
										4h	0.36	0.18	0.27		4h	0.21	0.4	0.29
									Palm B	0h	0.96	1.01	1.05		0h	0.95	1.02	1.03
										2h	1.05	0.92	1.1		2h	0.9	0.93	1.1
										4h	1.12	0.88	1.06		4h	1.1	0.93	1.03

[truncated: 13 more sheets: Supplementary 8, Supplementary Fig 9, Supplementary Fig 10, Supplementary 11, Supplementary Fig 12, Supplementary Fig 13, Supplementary Fig 14, Supplementary Fig 15, Supplementary Fig 16, Supplementary Fig 17, Supplementary Fig 18, Supplementary 19, Supplementary Data 1]
